# Supplementary material for: Wider Potential Windows of Cellulose Multiwall Carbon Nanotube Fibers Leading to Qualitative Multifunctional Changes in an Organic Electrolyte
Source: Polymers (Basel). 2021 Dec 17;13(24):4439. doi: 10.3390/polym13244439 (PMC8708784; doi:10.3390/polym13244439)
Supplement: Supplementary file 1 [file polymers-13-04439-s001.zip]

Archive with 1 entries (1 files):
- polymers-1473347-supplementary.pdf
